# Supplementary material for: Environmental Safety Assessments of Lipid Nanoparticles Loaded with Lambda-Cyhalothrin
Source: Nanomaterials (Basel). 2022 Jul 27;12(15):2576. doi: 10.3390/nano12152576 (PMC9370418; doi:10.3390/nano12152576)
Supplement: Supplementary file 1 [file nanomaterials-12-02576-s001.zip]

Archive with 1 entries (1 files):
- nanomaterials-1804613-supplementary.pdf
